# Supplementary material for: Biosynthesis of Phenolic Compounds of Medicago truncatula After Inoculation with Selected PGPR Strains
Source: Int J Mol Sci. 2024 Nov 26;25(23):12684. doi: 10.3390/ijms252312684 (PMC11641612; doi:10.3390/ijms252312684)
Supplement: Supplementary file 1 [file ijms-25-12684-s001.zip]

Archive with 1 entries (1 files):
- ijms-3300382-supplementary.pdf
